# Supplementary material for: Genetically Modified Ferritin Nanoparticles with Bone-Targeting Peptides for Bone Imaging
Source: Int J Mol Sci. 2021 May 3;22(9):4854. doi: 10.3390/ijms22094854 (PMC8125493; doi:10.3390/ijms22094854)
Supplement: Supplementary file 1 [file ijms-22-04854-s001.zip]

Archive with 1 entries (1 files):
- ijms-1201072-supplementary.pdf
